# Supplementary material for: TAGOPSIN: collating taxa-specific gene and protein functional and structural information
Source: BMC Bioinformatics. 2021 Oct 23;22:517. doi: 10.1186/s12859-021-04429-5 (PMC8541804; doi:10.1186/s12859-021-04429-5)
Supplement: Supplementary file 1 — Additional file 1. List of Streptococcus species and their corresponding genome ACs and CDS counts retrieved by TAGOPSIN. [file 12859_2021_4429_MOESM1_ESM.csv]

species	genome_ac	cds_count
Streptococcus acidominimus NCTC11291	NZ_LT906454	2257
Streptococcus agalactiae 01173	NZ_CP053027	2008
Streptococcus agalactiae 09mas018883	NC_021485	2058
Streptococcus agalactiae 2603V/R	NC_004116	2108
Streptococcus agalactiae 32790-3A	NZ_CP029561	2047
Streptococcus agalactiae 515	NZ_CP051004	1964
Streptococcus agalactiae 874391	NZ_CP022537	2064
Streptococcus agalactiae A909	NC_007432	2052
Streptococcus agalactiae B105	NZ_CP021773	2166
Streptococcus agalactiae B111	NZ_CP021772	2065
Streptococcus agalactiae B507	NZ_CP021771	1992
Streptococcus agalactiae B508	NZ_CP021770	2085
Streptococcus agalactiae B509	NZ_CP021769	1970
Streptococcus agalactiae BM110	NZ_LT714196	2128
Streptococcus agalactiae BSE009	NZ_CP020387	2179
Streptococcus agalactiae C001	NZ_CP008813	2046
Streptococcus agalactiae CNCTC 10/84	NZ_CP006910	1932
Streptococcus agalactiae COH1	NZ_HG939456	1958
Streptococcus agalactiae CU_GBS_08	NZ_CP010874	2040
Streptococcus agalactiae CUGBS591	NZ_CP021862	2258
Streptococcus agalactiae CU_GBS_98	NZ_CP010875	1955
Streptococcus agalactiae FDAARGOS_254	NZ_CP020449	2197
Streptococcus agalactiae FDAARGOS_512	NZ_CP033822	2065
Streptococcus agalactiae FDAARGOS_669	NZ_CP044091	2057
Streptococcus agalactiae FDAARGOS_670	NZ_CP044090	2247
Streptococcus agalactiae FWL1402	NZ_CP016391	2033
Streptococcus agalactiae GBS11	NZ_CP041999	2074
Streptococcus agalactiae GBS19	NZ_CP042000	2014
Streptococcus agalactiae GBS1-NY	NZ_CP007570	2115
Streptococcus agalactiae GBS28	NZ_CP042001	2073
Streptococcus agalactiae GBS2-NM	NZ_CP007571	2091
Streptococcus agalactiae GBS30	NZ_CP042002	1990
Streptococcus agalactiae GBS6	NZ_CP007572	2115
Streptococcus agalactiae GBS7	NZ_CP041998	2002
Streptococcus agalactiae GBS85147	NZ_CP010319	1906
Streptococcus agalactiae GBS-M002	NZ_CP013908	2069
Streptococcus agalactiae GBS ST-1	NZ_CP013202	2088
Streptococcus agalactiae GD201008-001	NC_018646	1959
Streptococcus agalactiae GX026	NZ_CP011328	1778
Streptococcus agalactiae GX064	NZ_CP011327	2012
Streptococcus agalactiae H002	NZ_CP011329	2039
Streptococcus agalactiae HN016	NZ_CP011325	1954
Streptococcus agalactiae HU-GS5823	NZ_AP018935	2127
Streptococcus agalactiae ILRI005	NC_021486	2066
Streptococcus agalactiae NCTC11930	NZ_LS483342	1980
Streptococcus agalactiae NCTC13947	NZ_LR134520	2005
Streptococcus agalactiae NCTC13949	NZ_LR134512	1934
Streptococcus agalactiae NCTC8184	NZ_LR134265	2195
Streptococcus agalactiae NCTC8187	NZ_LS483387	1969
Streptococcus agalactiae NEM316	NC_004368	2122
Streptococcus agalactiae NGBS061	NZ_CP007631	2220
Streptococcus agalactiae NGBS128	NZ_CP012480	1946
Streptococcus agalactiae NGBS357	NZ_CP012503	2147
Streptococcus agalactiae NGBS572	NZ_CP007632	2023
Streptococcus agalactiae NJ1606	NZ_CP026084	2054
Streptococcus agalactiae PLGBS13	NZ_CP029749	2016
Streptococcus agalactiae S13	NZ_CP018623	1785
Streptococcus agalactiae S25	NZ_CP015976	1782
Streptococcus agalactiae S73	NZ_CP030845	1997
Streptococcus agalactiae S9968	NZ_CP058666	2145
Streptococcus agalactiae SA1	NZ_CP019804	1779
Streptococcus agalactiae SA111	NZ_LT545678	2176
Streptococcus agalactiae SA20	NC_019048	1787
Streptococcus agalactiae SA201	NZ_CP019821	1775
Streptococcus agalactiae SA209	NZ_CP019822	1777
Streptococcus agalactiae SA212	NZ_CP019823	1777
Streptococcus agalactiae SA218	NZ_CP019824	1789
Streptococcus agalactiae SA245	NZ_CP019826	1786
Streptococcus agalactiae SA256	NZ_CP019827	1788
Streptococcus agalactiae SA289	NZ_CP019828	1786
Streptococcus agalactiae SA5	NZ_CP019805	1777
Streptococcus agalactiae SA53	NZ_CP019802	1784
Streptococcus agalactiae SA623	NZ_CP019836	1779
Streptococcus agalactiae SA627	NZ_CP019837	1780
Streptococcus agalactiae SA75	NZ_CP019808	1787
Streptococcus agalactiae SA79	NZ_CP019809	1779
Streptococcus agalactiae SA81	NZ_CP019810	1777
Streptococcus agalactiae SA9	NZ_CP019806	1777
Streptococcus agalactiae SA95	NZ_CP019812	1790
Streptococcus agalactiae Sag153	NZ_CP036376	2122
Streptococcus agalactiae Sag158	NZ_CP019979	2082
Streptococcus agalactiae Sag27	NZ_CP031556	2152
Streptococcus agalactiae Sag37	NZ_CP019978	2204
Streptococcus agalactiae SGEHI2015-107	NZ_CP025027	2015
Streptococcus agalactiae SGEHI2015-113	NZ_CP025026	2052
Streptococcus agalactiae SGEHI2015-25	NZ_CP025029	2069
Streptococcus agalactiae SGEHI2015-95	NZ_CP025028	2143
Streptococcus agalactiae SG-M1	NZ_CP012419	2056
Streptococcus agalactiae SG-M158	NZ_CP021864	2143
Streptococcus agalactiae SG-M163	NZ_CP021863	2141
Streptococcus agalactiae SG-M25	NZ_CP021867	2226
Streptococcus agalactiae SG-M29	NZ_CP021866	2142
Streptococcus agalactiae SG-M4	NZ_CP021870	2049
Streptococcus agalactiae SG-M50	NZ_CP021865	2143
Streptococcus agalactiae SG-M6	NZ_CP021869	2112
Streptococcus agalactiae SG-M8	NZ_CP021868	2163
Streptococcus agalactiae SS1	NZ_CP010867	2001
Streptococcus agalactiae TFJ0901	NZ_CP034315	1981
Streptococcus agalactiae WC1535	NZ_CP016501	2082
Streptococcus agalactiae YM001	NZ_CP011326	1946
Streptococcus agalactiae YZ1605	NZ_CP026082	2184
Streptococcus agalactiae ZQ0910	NZ_CP049938	1966
Streptococcus anginosus C1051	NC_022244	1816
Streptococcus anginosus C238	NC_022239	2108
Streptococcus anginosus J4206	NZ_CP012719	1874
Streptococcus anginosus J4211	NZ_CP012805	1863
Streptococcus anginosus NCTC10713	NZ_LR134283	1845
Streptococcus anginosus NCTC11064	NZ_LR594037	1830
Streptococcus anginosus SA1	NZ_CP007573	1898
Streptococcus anginosus subsp. whileyi MAS624	NZ_AP013072	2043
Streptococcus australis NCTC13166	NZ_LS483444	2054
Streptococcus australis NCTC3168	NZ_LR134285	1867
Streptococcus australis NCTC5338	NZ_LR594040	1854
Streptococcus canis B700072	NZ_LR590625	1971
Streptococcus canis HL_100	NZ_CP046521	2049
Streptococcus canis HL_77_1	NZ_CP053792	2136
Streptococcus canis HL_77_2	NZ_CP053790	2005
Streptococcus canis HL_98_2	NZ_CP053789	2058
Streptococcus canis NCTC12191	NZ_LR134293	1992
Streptococcus constellatus subsp. pharyngis C1050	NC_022238	1944
Streptococcus constellatus subsp. pharyngis C232	NC_022236	1880
Streptococcus constellatus subsp. pharyngis C818	NC_022245	1880
Streptococcus cristatus AS 1.3089	NC_021175	2176
Streptococcus cristatus ATCC 51100	NZ_CP050133	1955
Streptococcus cristatus ATCC 51100 NCTC 12479	NZ_LS483383	1942
Streptococcus cristatus NCTC13807	NZ_LS483471	2091
Streptococcus dysgalactiae FDAARGOS_654	NZ_CP044102	2133
Streptococcus dysgalactiae Kdys0611	NZ_AP018726	2012
Streptococcus dysgalactiae NCTC6403	NZ_LR594046	2029
Streptococcus dysgalactiae SCDR-SD1	NZ_CP033391	1820
Streptococcus dysgalactiae subsp. dysgalactiae DB31752-13	NZ_CP033164	2194
Streptococcus dysgalactiae subsp. dysgalactiae DB49998-05	NZ_CP033163	2021
Streptococcus dysgalactiae subsp. dysgalactiae DB60705-15	NZ_CP033165	2059
Streptococcus dysgalactiae subsp. dysgalactiae NCTC4669	NZ_LR134094	2117
Streptococcus dysgalactiae subsp. dysgalactiae STREP97-15	NZ_CP033166	2372
Streptococcus dysgalactiae subsp. equisimilis AC-2713	NC_019042	2055
Streptococcus dysgalactiae subsp. equisimilis ATCC 12394	NC_017567	2035
Streptococcus dysgalactiae subsp. equisimilis GGS_124	NC_012891	2039
Streptococcus dysgalactiae subsp. equisimilis NCTC11554	NZ_LR594047	2111
Streptococcus dysgalactiae subsp. equisimilis NCTC11556	NZ_LR594048	2056
Streptococcus dysgalactiae subsp. equisimilis NCTC5370	NZ_LS483318	1966
Streptococcus dysgalactiae subsp. equisimilis NCTC5371	NZ_LS483367	2010
Streptococcus dysgalactiae subsp. equisimilis NCTC6179	NZ_LS483361	2104
Streptococcus dysgalactiae subsp. equisimilis NCTC6181	NZ_LR134316	2132
Streptococcus dysgalactiae subsp. equisimilis NCTC7136	NZ_LS483413	2159
Streptococcus dysgalactiae subsp. equisimilis NCTC8546	NZ_LR594034	2082
Streptococcus dysgalactiae subsp. equisimilis NCTC9413	NZ_LR594045	2109
Streptococcus dysgalactiae subsp. equisimilis NCTC9414	NZ_LS483363	2082
Streptococcus dysgalactiae subsp. equisimilis RE378	NC_018712	2002
Streptococcus dysgalactiae subsp. equisimilis TPCH-A19	NZ_CP051623	1992
Streptococcus dysgalactiae subsp. equisimilis TPCH-A74	NZ_CP051624	2088
Streptococcus dysgalactiae subsp. equisimilis TPCH-A88	NZ_CP053074	2079
Streptococcus equinus CNU 77-23	NZ_CP046628	1788
Streptococcus equinus CNU G6	NZ_CP046629	1774
Streptococcus equinus FDAARGOS_251	NZ_CP020438	1966
Streptococcus equinus NCTC10389	NZ_LR134292	1697
Streptococcus equinus NCTC8133	NZ_LR594042	1760
Streptococcus equinus NCTC8140	NZ_LR134282	1758
Streptococcus equi subsp. equi 4047	NC_012471	2083
Streptococcus equi subsp. zooepidemicus ATCC 35246	NC_017582	1966
Streptococcus equi subsp. zooepidemicus AZ-45470	NZ_CP046041	1869
Streptococcus equi subsp. zooepidemicus CY	NZ_CP006770	1910
Streptococcus equi subsp. zooepidemicus H70	NC_012470	1939
Streptococcus equi subsp. zooepidemicus MGCS10565 MGCS10565; ATCC BAA1716	NC_011134	1810
Streptococcus equi subsp. zooepidemicus NCTC11606	NZ_LS483354	1841
Streptococcus equi subsp. zooepidemicus NCTC12090	NZ_LS483328	1934
Streptococcus equi subsp. zooepidemicus NCTC6176	NZ_LS483368	1880
Streptococcus equi subsp. zooepidemicus NCTC6180	NZ_LR134317	2094
Streptococcus equi subsp. zooepidemicus NCTC7022	NZ_LS483325	1997
Streptococcus equi subsp. zooepidemicus OH-71905	NZ_CP046040	1994
Streptococcus equi subsp. zooepidemicus TN-714097	NZ_CP046042	1987
Streptococcus ferus NCTC12278	NZ_LS483343	1822
Streptococcus gallolyticus FDAARGOS_666	NZ_CP050959	2137
Streptococcus gallolyticus FDAARGOS_755	NZ_CP054015	2163
Streptococcus gallolyticus ICDDRB-NRC-S1	NZ_CP013688	2010
Streptococcus gallolyticus NCTC13773	NZ_LS483409	2395
Streptococcus gallolyticus subsp. gallolyticus ATCC 43143	NC_017576	2271
Streptococcus gallolyticus subsp. gallolyticus ATCC BAA-2069	NC_015215	2248
Streptococcus gallolyticus subsp. gallolyticus DSM 16831	NZ_CP018822	2402
Streptococcus gallolyticus UCN34	NC_013798	2240
Streptococcus gordonii FDAARGOS_257	NZ_CP020450	2132
Streptococcus gordonii FDAARGOS_371	NZ_CP023511	1994
Streptococcus gordonii FDAARGOS_683	NZ_CP046328	2059
Streptococcus gordonii IE35	NZ_CP017295	2075
Streptococcus gordonii KCOM 1506 (= ChDC B679)	NZ_CP012648	2155
Streptococcus gordonii NCTC10231	NZ_LR594049	2030
Streptococcus gordonii NCTC3165	NZ_LS483375	2037
Streptococcus gordonii NCTC7865	NZ_LS483341	2049
Streptococcus gordonii NCTC7868	NZ_LR134291	2057
Streptococcus gordonii NCTC9124	NZ_LR594041	2070
Streptococcus gordonii str. Challis substr. CH1	NC_009785	2037
Streptococcus gwangjuense KCOM 1679 (=ChDC B345)	NZ_CP032621	1861
Streptococcus halotolerans HTS9	NZ_CP014835	1955
Streptococcus himalayensis HTS2	NZ_CP016953	2076
Streptococcus infantarius ICDDRB-NRC-S5	NZ_CP013689	1730
Streptococcus infantarius subsp. infantarius CJ18	NC_016826	1951
Streptococcus iniae 89353	NZ_CP017952	1921
Streptococcus iniae FP5228	NZ_CP024843	1928
Streptococcus iniae GX005	NZ_CP032401	1937
Streptococcus iniae QMA0248	NZ_CP022392	1971
Streptococcus iniae YM011	NZ_CP032400	1943
Streptococcus iniae YSFST01-82	NZ_CP010783	1940
Streptococcus intermedius B196	NC_022246	1869
Streptococcus intermedius C270	NC_022237	1847
Streptococcus intermedius FDAARGOS_233	NZ_CP020433	1846
Streptococcus intermedius FDAARGOS_769	NZ_CP053999	1875
Streptococcus intermedius JTH08	NC_018073	1829
Streptococcus intermedius NCTC11324	NZ_LS483436	1838
Streptococcus intermedius TYG1620	NZ_AP014880	1952
Streptococcus koreensis KCOM 2890 (=JS71)	NZ_CP032620	1845
Streptococcus lutetiensis 033	NC_021900	1918
Streptococcus lutetiensis NCTC11436	NZ_LR134203	1780
Streptococcus lutetiensis NCTC13774	NZ_LS483403	1702
Streptococcus lutetiensis NCTC8738	NZ_LS483348	1897
Streptococcus lutetiensis NCTC8796	NZ_LR594044	1703
Streptococcus macedonicus ACA-DC 198	NC_016749	2037
Streptococcus marmotae HTS5	NZ_CP015196	2184
Streptococcus merionis NCTC13788	NZ_LT906439	2150
Streptococcus milleri NCTC10708	NZ_LR134307	1805
Streptococcus milleri NCTC11169	NZ_LR134288	1763
Streptococcus mitis B6	NC_013853	2042
Streptococcus mitis FDAARGOS_684	NZ_CP046335	1724
Streptococcus mitis KCOM 1350 (= ChDC B183)	NZ_CP012646	1795
Streptococcus mitis NCTC 12261	NZ_CP028414	1717
Streptococcus mitis S022-V3-A4	NZ_CP047883	1929
Streptococcus mitis SK637	NZ_CP028415	1795
Streptococcus mitis SVGS_061	NZ_CP014326	1934
Streptococcus mutans FDAARGOS_685	NZ_CP050962	1940
Streptococcus mutans GS-5	NC_018089	1894
Streptococcus mutans KCOM 1054 (= ChDC YM3)	NZ_CP021318	2031
Streptococcus mutans LAR01	NZ_CP023477	1981
Streptococcus mutans LJ23	NC_017768	1895
Streptococcus mutans MD	NZ_CP044493	1885
Streptococcus mutans NBRC 13955	NZ_AP019720	1908
Streptococcus mutans NCH105	NZ_CP044221	1928
Streptococcus mutans NCTC10449	NZ_LS483349	1912
Streptococcus mutans NCTC10832	NZ_LR134320	1880
Streptococcus mutans NG8	NZ_CP013237	1887
Streptococcus mutans NN2025	NC_013928	1887
Streptococcus mutans P1	NZ_CP050273	1962
Streptococcus mutans P6	NZ_CP050272	1965
Streptococcus mutans S1	NZ_CP050271	1960
Streptococcus mutans S4	NZ_CP050270	1966
Streptococcus mutans T8	NZ_CP044492	1840
Streptococcus mutans UA140	NZ_CP044495	1912
Streptococcus mutans UA159	NC_004350	1911
Streptococcus mutans UA159-FR	NZ_CP007016	1967
Streptococcus oralis ATCC 35037 NCTC 11427	NZ_LR134336	1801
Streptococcus oralis FDAARGOS_367	NZ_CP023507	1917
Streptococcus oralis S.MIT/ORALIS-351	NZ_CP019562	1845
Streptococcus oralis subsp. dentisani F0392	NZ_CP034442	1839
Streptococcus oralis subsp. oralis ATCC 10557	NZ_CP054135	1855
Streptococcus oralis subsp. oralis SN51445	NZ_CP054134	1998
Streptococcus oralis subsp. tigurinus osk_001	NZ_AP018338	1814
Streptococcus oralis Uo5	NC_015291	1859
Streptococcus pantholopis TA 26	NZ_CP014699	2016
Streptococcus parasanguinis ATCC 15912	NC_015678	1963
Streptococcus parasanguinis FW213	NC_017905	1987
Streptococcus parauberis KCTC 11537	NC_015558	2140
Streptococcus parauberis NCFD 2020	NZ_AEUT02000001	2102
Streptococcus parauberis SPOF3K	NZ_CP025420	2076
Streptococcus pasteurianus ATCC 43144	NC_015600	2014
Streptococcus pasteurianus NCTC13784	NZ_LS483462	2175
Streptococcus pasteurianus WUSP067	NZ_CP039457	2109
Streptococcus periodonticum KCOM 2412	NZ_CP034543	1786
Streptococcus pluranimalium 14A0014	NZ_CP022601	2168
Streptococcus pluranimalium TH11417	NZ_CP025536	1986
Streptococcus pneumoniae 11A	NZ_CP018838	2089
Streptococcus pneumoniae 180-15	NZ_LR129844	2042
Streptococcus pneumoniae 180-2	NZ_LR129843	2054
Streptococcus pneumoniae 4041STDY6583227	NZ_LS483450	2123
Streptococcus pneumoniae 4041STDY6836166	NZ_LS483451	2172
Streptococcus pneumoniae 4041STDY6836167	NZ_LS483448	2139
Streptococcus pneumoniae 4041STDY6836169	NZ_LS483523	2092
Streptococcus pneumoniae 4041STDY6836170	NZ_LS483449	2058
Streptococcus pneumoniae 4496	NZ_LR129840	2166
Streptococcus pneumoniae 4559	NZ_LR595848	2095
Streptococcus pneumoniae 670-6B	NC_014498	2366
Streptococcus pneumoniae 6A-10	NZ_CP053210	2203
Streptococcus pneumoniae 70585	NC_012468	2299
Streptococcus pneumoniae 947	NZ_LR129841	2056
Streptococcus pneumoniae A026	NC_022655	2049
Streptococcus pneumoniae A66	NZ_LN847353	2028
Streptococcus pneumoniae AP200	NC_014494	2104
Streptococcus pneumoniae ASP0581	NZ_AP019192	2138
Streptococcus pneumoniae ATCC 49619	NZ_AP018938	2075
Streptococcus pneumoniae ATCC 700669	NC_011900	2187
Streptococcus pneumoniae AUSMDU00010538	NZ_CP045931	2064
Streptococcus pneumoniae BHN97x	NZ_CP025076	2089
Streptococcus pneumoniae CGSP14	NC_010582	2147
Streptococcus pneumoniae CP2215	NZ_CP028436	2127
Streptococcus pneumoniae D141	NZ_CP016633	2118
Streptococcus pneumoniae D39	NC_008533	2005
Streptococcus pneumoniae D39V	NZ_CP027540	2005
Streptococcus pneumoniae EF3030	NZ_CP026549	2025
Streptococcus pneumoniae endophthalmitis	NZ_CP026670	2188
Streptococcus pneumoniae G54	NC_011072	2047
Streptococcus pneumoniae gamPNI0373	NC_018630	2180
Streptococcus pneumoniae GPSC103 substr. ST3407	NZ_LR216041	2132
Streptococcus pneumoniae GPSC105 substr. ST5623	NZ_LR216013	2100
Streptococcus pneumoniae GPSC108 substr. ST9487	NZ_LR216028	2169
Streptococcus pneumoniae GPSC10 substr. ST2013	NZ_LR216050	2074
Streptococcus pneumoniae GPSC115 substr. ST1662	NZ_LR216019	2107
Streptococcus pneumoniae GPSC117 substr. ST6103	NZ_LR216054	2100
Streptococcus pneumoniae GPSC11 substr. ST193	NZ_LR216015	2105
Streptococcus pneumoniae GPSC131 substr. ST3669	NZ_LR216066	2030
Streptococcus pneumoniae GPSC13 substr. ST473	NZ_LR216064	2062
Streptococcus pneumoniae GPSC14 substr. ST242	NZ_LR216043	2112
Streptococcus pneumoniae GPSC15 substr. ST191	NZ_LR216020	1973
Streptococcus pneumoniae GPSC17 substr. ST2062	NZ_LR216036	2151
Streptococcus pneumoniae GPSC18 substr. ST13	NZ_LR216065	2110
Streptococcus pneumoniae GPSC19 substr. ST1955	NZ_LR216069	2171
Streptococcus pneumoniae GPSC20 substr. ST802	NZ_LR216040	2188
Streptococcus pneumoniae GPSC21 substr. ST10619	NZ_LR216035	2126
Streptococcus pneumoniae GPSC25 substr. ST8687	NZ_LR216046	2150
Streptococcus pneumoniae GPSC30 substr. ST7055	NZ_LR216024	2145
Streptococcus pneumoniae GPSC32 substr. ST2178	NZ_LR216016	2067
Streptococcus pneumoniae GPSC33 substr. ST4088	NZ_LR216026	2064
Streptococcus pneumoniae GPSC34 substr. ST10697	NZ_LR216039	2079
Streptococcus pneumoniae GPSC37 substr. ST2421	NZ_LR536845	2164
Streptococcus pneumoniae GPSC38 substr. ST310	NZ_LR216017	2205
Streptococcus pneumoniae GPSC39 substr. ST124	NZ_LR216025	2079
Streptococcus pneumoniae GPSC40 substr. ST12162	NZ_LR216051	2068
Streptococcus pneumoniae GPSC43 substr. ST1263	NZ_LR216062	2011
Streptococcus pneumoniae GPSC47 substr. ST315	NZ_LR216060	2218
Streptococcus pneumoniae GPSC4 substr. ST200	NZ_LR216058	2093
Streptococcus pneumoniae GPSC50 substr. ST1073	NZ_LR216045	2098
Streptococcus pneumoniae GPSC51 substr. ST458	NZ_LR536841	2032
Streptococcus pneumoniae GPSC52 substr. ST10702	NZ_LR216037	2001
Streptococcus pneumoniae GPSC53 substr. ST847	NZ_LR216061	2167
Streptococcus pneumoniae GPSC54 substr. ST10688	NZ_LR536833	2195
Streptococcus pneumoniae GPSC55 substr. ST3774	NZ_LR536843	2073
Streptococcus pneumoniae GPSC57 substr. ST10479	NZ_LR216031	1988
Streptococcus pneumoniae GPSC58 substr. ST5516	NZ_LR216033	2094
Streptococcus pneumoniae GPSC5 substr. ST172	NZ_LR536837	2151
Streptococcus pneumoniae GPSC61 substr. ST698	NZ_LR536835	1982
Streptococcus pneumoniae GPSC62 substr. ST913	NZ_LR216055	2285
Streptococcus pneumoniae GPSC65 substr. ST2053	NZ_LR536831	2133
Streptococcus pneumoniae GPSC67 substr. ST4350	NZ_LR216034	2134
Streptococcus pneumoniae GPSC68 substr. ST542	NZ_LR216056	2065
Streptococcus pneumoniae GPSC70 substr. ST1221	NZ_LR216030	2032
Streptococcus pneumoniae GPSC72 substr. ST11721	NZ_LR216049	2127
Streptococcus pneumoniae GPSC76 substr. ST1092	NZ_LR216021	2119
Streptococcus pneumoniae GPSC78 substr. ST5706	NZ_LR216047	2155
Streptococcus pneumoniae GPSC79 substr. ST5410	NZ_LR216042	2095
Streptococcus pneumoniae GPSC7 substr. ST33	NZ_LR216022	2120
Streptococcus pneumoniae GPSC80 substr. ST10618	NZ_LR216048	2157
Streptococcus pneumoniae GPSC90 substr. ST8328	NZ_LR216032	2101
Streptococcus pneumoniae GPSC94 substr. ST2174	NZ_LR216018	2175
Streptococcus pneumoniae GPSC97 substr. ST376	NZ_LR216014	2105
Streptococcus pneumoniae HKU1-14	NZ_CP019299	2016
Streptococcus pneumoniae Hungary19A-6	NC_010380	2236
Streptococcus pneumoniae HU-OH	NZ_AP018937	2051
Streptococcus pneumoniae INV104	NC_017591	2125
Streptococcus pneumoniae INV200	NC_017593	2031
Streptococcus pneumoniae JJA	NC_012466	2125
Streptococcus pneumoniae KK0981	NZ_AP017971	2125
Streptococcus pneumoniae M16808	NZ_CP031245	2064
Streptococcus pneumoniae M23734	NZ_CP031247	2109
Streptococcus pneumoniae M26365	NZ_CP031248	2167
Streptococcus pneumoniae M26368	NZ_CP031246	2050
Streptococcus pneumoniae MDRSPN001	NZ_AP018391	1991
Streptococcus pneumoniae NCTC11902	NZ_LS483417	2064
Streptococcus pneumoniae NCTC12977	NZ_LR134294	2094
Streptococcus pneumoniae NCTC13276	NZ_LS483390	1993
Streptococcus pneumoniae NCTC7465	NZ_LN831051	2104
Streptococcus pneumoniae NCTC7466	NZ_LS483374	2000
Streptococcus pneumoniae NT_110_58	NZ_CP007593	2185
Streptococcus pneumoniae NU83127	NZ_AP018936	2124
Streptococcus pneumoniae OXC141	NC_017592	2046
Streptococcus pneumoniae P1031	NC_012467	2238
Streptococcus pneumoniae PCS8235	NZ_CM001835	2086
Streptococcus pneumoniae PZ900701590	NZ_CP050175	2137
Streptococcus pneumoniae R6	NC_003098	2015
Streptococcus pneumoniae R6CIB17	NZ_CP038808	2111
Streptococcus pneumoniae SP49	NZ_CP018136	2314
Streptococcus pneumoniae SP61	NZ_CP018137	2145
Streptococcus pneumoniae SP64	NZ_CP018138	2143
Streptococcus pneumoniae SPN032672	NC_021003	2128
Streptococcus pneumoniae SPN033038	NC_021004	2130
Streptococcus pneumoniae SPN034156 SNP034156	NC_021006	2019
Streptococcus pneumoniae SPN034183 SNP034183	NC_021028	2044
Streptococcus pneumoniae SPN994038 SNP994038	NC_021026	2039
Streptococcus pneumoniae SPN994039 SNP994039	NC_021005	2039
Streptococcus pneumoniae SPNA45	NC_018594	2170
Streptococcus pneumoniae SPN XDR SMC1710-32	NZ_CP025838	2048
Streptococcus pneumoniae ST556	NC_017769	2121
Streptococcus pneumoniae SWU02	NZ_CP018347	2083
Streptococcus pneumoniae Taiwan19F-14	NC_012469	2108
Streptococcus pneumoniae TCH8431/19A	NC_014251	2171
Streptococcus pneumoniae TIGR4	NZ_AKVY01000001	2137
Streptococcus pneumoniae TIGR4 TIGR4; ATCC BAA-334	NC_003028	2131
Streptococcus pneumoniae Xen35	NZ_CP025256	2112
Streptococcus porcinus NCTC10710	NZ_LR594036	1995
Streptococcus porcinus NCTC10924	NZ_LR594052	1827
Streptococcus porcinus NCTC10925	NZ_LR594050	1832
Streptococcus porcinus NCTC10999	NZ_LS483388	1932
Streptococcus pseudopneumoniae IS7493	NC_015875	2235
Streptococcus pseudoporcinus NCTC10228	NZ_LR595858	1985
Streptococcus pseudoporcinus NCTC13786	NZ_LR134341	2011
Streptococcus pseudoporcinus NCTC5385	NZ_LR594035	2036
Streptococcus pyogenes 1040	NZ_CP049799	1679
Streptococcus pyogenes 1085	NZ_CP047120	1937
Streptococcus pyogenes 10-85	NZ_AP019548	1649
Streptococcus pyogenes 1E1	NZ_CP007241	1682
Streptococcus pyogenes 37-97	NZ_CP041408	1839
Streptococcus pyogenes 4063-05	NZ_CP051138	1803
Streptococcus pyogenes 5448	NZ_CP008776	1739
Streptococcus pyogenes 7F7	NZ_CP007240	1605
Streptococcus pyogenes A20	NC_018936	1769
Streptococcus pyogenes ABC020055975	NZ_CP029694	1825
Streptococcus pyogenes Alab49	NC_017596	1729
Streptococcus pyogenes AP1	NZ_CP007537	1856
Streptococcus pyogenes AP53	NZ_CP013672	1777
Streptococcus pyogenes ATCC 19615	NZ_CP008926	1766
Streptococcus pyogenes AUSMDU00010539	NZ_CP045930	1628
Streptococcus pyogenes CCUG 4207	NZ_CP028841	1862
Streptococcus pyogenes D471	NZ_CP011415	1706
Streptococcus pyogenes DMG1800716	NZ_CP027771	1740
Streptococcus pyogenes Duke-Large	NZ_CP033907	1831
Streptococcus pyogenes emm1	NZ_CP035441	1740
Streptococcus pyogenes emm100	NZ_CP035453	1754
Streptococcus pyogenes emm105	NZ_CP035431	1655
Streptococcus pyogenes emm11	NZ_CP035432	1688
Streptococcus pyogenes emm123	NZ_CP035452	1606
Streptococcus pyogenes emm124	NZ_CP035440	1643
Streptococcus pyogenes emm197	NZ_CP035455	1704
Streptococcus pyogenes emm22.8	NZ_CP035438	1855
Streptococcus pyogenes emm230	NZ_CP035451	1724
Streptococcus pyogenes emm25	NZ_CP035442	1724
Streptococcus pyogenes emm54	NZ_CP035454	1612
Streptococcus pyogenes emm55	NZ_CP035430	1792
Streptococcus pyogenes emm56	NZ_CP035449	1727
Streptococcus pyogenes emm57	NZ_CP035426	1612
Streptococcus pyogenes emm58	NZ_CP035443	1793
Streptococcus pyogenes emm64.3	NZ_CP035435	1677
Streptococcus pyogenes emm65	NZ_CP035433	1647
Streptococcus pyogenes emm68.2	NZ_CP035446	1595
Streptococcus pyogenes emm70	NZ_CP035448	1739
Streptococcus pyogenes emm74	NZ_CP035427	1777
Streptococcus pyogenes emm75.1	NZ_CP035434	1761
Streptococcus pyogenes emm77	NZ_CP035439	1680
Streptococcus pyogenes emm78.3	NZ_CP035437	1666
Streptococcus pyogenes emm89.14	NZ_CP035436	1684
Streptococcus pyogenes emm90.5	NZ_CP035444	1613
Streptococcus pyogenes emm92	NZ_CP035445	1626
Streptococcus pyogenes emm93.4	NZ_CP035450	1557
Streptococcus pyogenes emm97.1	NZ_CP035447	1683
Streptococcus pyogenes emmNA	NZ_CP035429	1690
Streptococcus pyogenes emmSTG866.1	NZ_CP035428	1688
Streptococcus pyogenes FDAARGOS_149	NZ_CP014027	1739
Streptococcus pyogenes FDAARGOS_514	NZ_CP033815	1849
Streptococcus pyogenes FDAARGOS_534	NZ_CP033767	1724
Streptococcus pyogenes FDAARGOS_668	NZ_CP044093	1787
Streptococcus pyogenes FDAARGOS_774	NZ_CP040997	1881
Streptococcus pyogenes GUR	NZ_CP022354	1845
Streptococcus pyogenes GURSA1	NZ_CP022206	1833
Streptococcus pyogenes H293	NZ_HG316453	1568
Streptococcus pyogenes HarveyGAS	NZ_CP023769	1737
Streptococcus pyogenes HKU360	NZ_CP009612	1874
Streptococcus pyogenes HKU419	NZ_LR130238	1860
Streptococcus pyogenes HKU488	NZ_CP012045	1891
Streptococcus pyogenes HKU QMH11M0907901	NZ_AFRY01000001	1828
Streptococcus pyogenes HSC5	NC_021807	1738
Streptococcus pyogenes JMUB1235	NZ_AP017629	1596
Streptococcus pyogenes JRS4	NZ_AP012335	1712
Streptococcus pyogenes JS12	NZ_CP021640	1673
Streptococcus pyogenes KS030	NZ_AP018337	1848
Streptococcus pyogenes M1 476	NC_020540	1739
Streptococcus pyogenes M1 GAS SF370	NC_002737	1776
Streptococcus pyogenes M23ND	NZ_CP008695	1792
Streptococcus pyogenes M28PF1	NZ_CP011535	1793
Streptococcus pyogenes M3-b	NZ_AP014596	1849
Streptococcus pyogenes M75	NZ_CP033621	1772
Streptococcus pyogenes MEW123	NZ_CP014139	1741
Streptococcus pyogenes MGAS10270	NC_008022	1845
Streptococcus pyogenes MGAS10394	NC_006086	1809
Streptococcus pyogenes MGAS10750	NC_008024	1845
Streptococcus pyogenes MGAS10786	NZ_CP031637	1868
Streptococcus pyogenes MGAS10826	NZ_CP031636	1751
Streptococcus pyogenes MGAS11027	NZ_CP013838	1662
Streptococcus pyogenes MGAS11052	NZ_CP031635	1801
Streptococcus pyogenes MGAS11108	NZ_CP031634	1753
Streptococcus pyogenes MGAS11115	NZ_CP031633	1755
Streptococcus pyogenes MGAS15252	NC_017040	1611
Streptococcus pyogenes MGAS1882	NC_017053	1677
Streptococcus pyogenes MGAS2221	NZ_CP043530	1756
Streptococcus pyogenes MGAS23530	NZ_CP013839	1567
Streptococcus pyogenes MGAS27061	NZ_CP013840	1602
Streptococcus pyogenes MGAS27961	NZ_CP032665	1741
Streptococcus pyogenes MGAS28078	NZ_CP031632	1780
Streptococcus pyogenes MGAS28085	NZ_CP032666	1733
Streptococcus pyogenes MGAS28191	NZ_CP031631	1803
Streptococcus pyogenes MGAS28271	NZ_CP031630	1721
Streptococcus pyogenes MGAS28278	NZ_CP031629	1807
Streptococcus pyogenes MGAS28330	NZ_CP031628	1746
Streptococcus pyogenes MGAS28360	NZ_CP031627	1807
Streptococcus pyogenes MGAS28386	NZ_CP031626	1727
Streptococcus pyogenes MGAS28533	NZ_CP031625	1818
Streptococcus pyogenes MGAS28650	NZ_CP031624	1752
Streptococcus pyogenes MGAS28669	NZ_CP031623	1827
Streptococcus pyogenes MGAS28686	NZ_CP031622	1820
Streptococcus pyogenes MGAS28746	NZ_CP031621	1755
Streptococcus pyogenes MGAS29064	NZ_CP031620	1728
Streptococcus pyogenes MGAS29284	NZ_CP031619	1889
Streptococcus pyogenes MGAS29326	NZ_CP031618	1851
Streptococcus pyogenes MGAS29409	NZ_CP031617	1807
Streptococcus pyogenes MGAS315	NC_004070	1848
Streptococcus pyogenes MGAS5005	NC_007297	1736
Streptococcus pyogenes MGAS6180	NC_007296	1807
Streptococcus pyogenes MGAS7888	NZ_CP031640	1873
Streptococcus pyogenes MGAS7914	NZ_CP031639	1800
Streptococcus pyogenes MGAS8232	NC_003485	1841
Streptococcus pyogenes MGAS8347	NZ_CP031638	1714
Streptococcus pyogenes MGAS9429	NC_008021	1726
Streptococcus pyogenes MTB314	NZ_AP014585	1630
Streptococcus pyogenes NCTC10085	NZ_LS483401	1666
Streptococcus pyogenes NCTC10874	NZ_LS483379	1645
Streptococcus pyogenes NCTC10876	NZ_LS483360	1823
Streptococcus pyogenes NCTC10877	NZ_LS483421	1644
Streptococcus pyogenes NCTC10879	NZ_LS483389	1823
Streptococcus pyogenes NCTC10880	NZ_LS483394	1662
Streptococcus pyogenes NCTC12044	NZ_LS483430	1628
Streptococcus pyogenes NCTC12045	NZ_LS483326	1621
Streptococcus pyogenes NCTC12046	NZ_LS483336	1780
Streptococcus pyogenes NCTC12047	NZ_LS483337	1691
Streptococcus pyogenes NCTC12048	NZ_LS483333	1666
Streptococcus pyogenes NCTC12050	NZ_LS483334	1732
Streptococcus pyogenes NCTC12052	NZ_LS483352	1793
Streptococcus pyogenes NCTC12057	NZ_LS483331	1699
Streptococcus pyogenes NCTC12058	NZ_LS483329	1642
Streptococcus pyogenes NCTC12059	NZ_LS483315	1678
Streptococcus pyogenes NCTC12062	NZ_LS483340	1705
Streptococcus pyogenes NCTC12064	NZ_LS483338	1627
Streptococcus pyogenes NCTC12066	NZ_LS483322	1622
Streptococcus pyogenes NCTC12067	NZ_LS483355	1612
Streptococcus pyogenes NCTC12068	NZ_LS483359	1601
Streptococcus pyogenes NCTC12069	NZ_LS483327	1716
Streptococcus pyogenes NCTC12696	NZ_LS483332	1768
Streptococcus pyogenes NCTC12840	NZ_LS483344	1746
Streptococcus pyogenes NCTC13736	NZ_LS483414	1823
Streptococcus pyogenes NCTC13737	NZ_LS483425	1658
Streptococcus pyogenes NCTC13738	NZ_LS483382	1753
Streptococcus pyogenes NCTC13739	NZ_LS483420	1645
Streptococcus pyogenes NCTC13742	NZ_LS483386	1808
Streptococcus pyogenes NCTC13743	NZ_LS483384	1720
Streptococcus pyogenes NCTC13744	NZ_LS483407	1698
Streptococcus pyogenes NCTC13745	NZ_LS483432	1725
Streptococcus pyogenes NCTC13751	NZ_LS483437	1818
Streptococcus pyogenes NCTC4001	NZ_LS483353	1663
Streptococcus pyogenes NCTC5163	NZ_LS483307	1872
Streptococcus pyogenes NCTC5164	NZ_LS483320	1872
Streptococcus pyogenes NCTC8193	NZ_LR590466	1788
Streptococcus pyogenes NCTC8195	NZ_LS483351	1834
Streptococcus pyogenes NCTC8198	NZ_LN831034	1880
Streptococcus pyogenes NCTC8224	NZ_LS483522	1720
Streptococcus pyogenes NCTC8225	NZ_LS483298	1834
Streptococcus pyogenes NCTC8227	NZ_LS483399	1742
Streptococcus pyogenes NCTC8230	NZ_LS483356	1885
Streptococcus pyogenes NCTC8231	NZ_LS483345	1654
Streptococcus pyogenes NCTC8232	NZ_LR134284	1866
Streptococcus pyogenes NCTC8300	NZ_LS483323	1668
Streptococcus pyogenes NCTC8302	NZ_LR134314	1733
Streptococcus pyogenes NCTC8304	NZ_LS483415	1686
Streptococcus pyogenes NCTC8314	NZ_LS483321	1770
Streptococcus pyogenes NCTC8316	NZ_LS483521	1623
Streptococcus pyogenes NCTC8318	NZ_LR590483	1702
Streptococcus pyogenes NCTC8320	NZ_LS483391	1807
Streptococcus pyogenes NCTC8322	NZ_LS483520	1759
Streptococcus pyogenes NCTC8324	NZ_LS483347	1837
Streptococcus pyogenes NCTC8326	NZ_LS483357	1803
Streptococcus pyogenes NCTC8328	NZ_LS483330	1766
Streptococcus pyogenes NCTC8332	NZ_LS483335	1872
Streptococcus pyogenes NCTC8370	NZ_LS483442	1690
Streptococcus pyogenes NGAS322	NZ_CP010449	1871
Streptococcus pyogenes NGAS327	NZ_CP007562	1587
Streptococcus pyogenes NGAS596	NZ_CP007561	1680
Streptococcus pyogenes NGAS638	NZ_CP010450	1711
Streptococcus pyogenes NGAS743	NZ_CP007560	1862
Streptococcus pyogenes NGAS979	NZ_CP028140	1685
Streptococcus pyogenes NS53	NZ_CP015238	1662
Streptococcus pyogenes NZ131 NZ131; ATCC BAA-1633	NC_011375	1706
Streptococcus pyogenes PS003	NZ_LR130239	1778
Streptococcus pyogenes PS006	NZ_LR130240	1733
Streptococcus pyogenes RLGH	NZ_CP033908	1832
Streptococcus pyogenes S119	NZ_LR031521	1788
Streptococcus pyogenes SASM4-Duke	NZ_CP031770	1813
Streptococcus pyogenes SP1336	NZ_CP031738	1798
Streptococcus pyogenes SP444	NZ_LR130237	1695
Streptococcus pyogenes SSI-1	NC_004606	1849
Streptococcus pyogenes ST62	NZ_CP041615	1843
Streptococcus pyogenes STAB09014	NZ_CP011069	1769
Streptococcus pyogenes STAB090229	NZ_CP020027	1753
Streptococcus pyogenes STAB09023	NZ_CP036530	1629
Streptococcus pyogenes STAB10015	NZ_CP011068	1841
Streptococcus pyogenes STAB10048	NZ_CP036531	1629
Streptococcus pyogenes STAB1102	NZ_CP007023	1603
Streptococcus pyogenes STAB120304	NZ_CP020082	1813
Streptococcus pyogenes STAB13021	NZ_CP014278	1729
Streptococcus pyogenes STAB14018	NZ_CP014542	1829
Streptococcus pyogenes STAB902	NZ_CP007041	1863
Streptococcus pyogenes str. Manfredo	NC_009332	1774
Streptococcus pyogenes TJ11-001	NZ_CP028148	1850
Streptococcus pyogenes TSPY155	NZ_CP032699	1754
Streptococcus pyogenes TSPY165	NZ_CP033336	1709
Streptococcus pyogenes TSPY208	NZ_CP033335	1694
Streptococcus pyogenes TSPY453	NZ_CP033337	1885
Streptococcus pyogenes TSPY556	NZ_CP032700	1709
Streptococcus ratti ATCC 31377	NZ_CP043405	1984
Streptococcus respiraculi HTS25	NZ_CP022680	1879
Streptococcus ruminantium GUT-187	NZ_AP018400	1869
Streptococcus salivarius ATCC 25975	NZ_CP015283	1964
Streptococcus salivarius ATCC 27945	NZ_CP015282	1868
Streptococcus salivarius CCHSS3	NC_015760	1993
Streptococcus salivarius FDAARGOS_259	NZ_CP020451	2067
Streptococcus salivarius FDAARGOS_771	NZ_CP053998	1840
Streptococcus salivarius HSISS4	NZ_CP013216	1884
Streptococcus salivarius ICDC1	NZ_CP018186	1970
Streptococcus salivarius ICDC2	NZ_CP018187	2011
Streptococcus salivarius ICDC3	NZ_CP018189	1971
Streptococcus salivarius JF	NZ_CP014144	1963
Streptococcus salivarius JIM8777	NC_017595	1951
Streptococcus salivarius LAB813	NZ_CP040804	2021
Streptococcus salivarius NCTC7366	NZ_LS483366	1965
Streptococcus salivarius NCTC8618	NZ_LR134274	1985
Streptococcus salivarius NCTC 8618	NZ_CP009913	1967
Streptococcus sanguinis CGMH058	NZ_CP040798	2268
Streptococcus sanguinis FDAARGOS_770	NZ_CP054570	2225
Streptococcus sanguinis NCTC 10904	NZ_LR134002	2247
Streptococcus sanguinis NCTC11085	NZ_LS483346	2306
Streptococcus sanguinis NCTC11086	NZ_LS483364	2187
Streptococcus sanguinis NCTC7863	NZ_LS483385	2184
Streptococcus sanguinis SK36	NC_009009	2271
Streptococcus sobrinus 10919	NZ_CP029491	1960
Streptococcus sobrinus NCTC10921	NZ_LS483381	1960
Streptococcus sobrinus NCTC12279	NZ_LS483378	2042
Streptococcus sobrinus NIDR 6715-15	NZ_CP029559	1965
Streptococcus sobrinus NIDR 6715-7	NZ_CP029560	1960
Streptococcus sobrinus SL1	NZ_CP029490	2025
Streptococcus sp. 116-D4	NZ_AP021887	1846
Streptococcus sp. 1643	NZ_CP040231	1830
Streptococcus sp. A12	NZ_CP013651	1788
Streptococcus sp. FDAARGOS_192	NZ_CP020431	1967
Streptococcus sp. FDAARGOS_520	NZ_CP033810	2039
Streptococcus sp. FDAARGOS_521	NZ_CP033809	2117
Streptococcus sp. FDAARGOS_522	NZ_CP033808	2020
Streptococcus sp. 'group B' FDAARGOS_229	NZ_CP020432	2177
Streptococcus sp. HSISB1	NZ_CM002131	1828
Streptococcus sp. HSISM1	NZ_CM002128	2217
Streptococcus sp. HSISS1	NZ_CM002132	1916
Streptococcus sp. HSISS2	NZ_CM002133	2119
Streptococcus sp. HSISS3	NZ_CM002130	2215
Streptococcus sp. I-G2	NC_022584	1907
Streptococcus sp. I-P16	NC_022582	1921
Streptococcus sp. LPB0220	NZ_CP044230	2069
Streptococcus sp. NCTC 11567 NCTC11567	NZ_LR595857	2046
Streptococcus sp. NPS 308	NZ_AP017652	1821
Streptococcus sp. oral taxon 061 F0704	NZ_CP058258	1668
Streptococcus sp. oral taxon 064 W10853	NZ_CP016207	1883
Streptococcus sp. oral taxon 431 F0610 (5-114)	NZ_CP014264	2050
Streptococcus sp. Z15	NZ_CP031733	2223
Streptococcus suis 0061	NZ_CP017666	1924
Streptococcus suis 05HAS68	NZ_CP002007	2079
Streptococcus suis 1081	NZ_CP017667	2031
Streptococcus suis 6407	NZ_CP008921	2177
Streptococcus suis 861160	NZ_LR738722	2010
Streptococcus suis 90-1330	NZ_CP012731	2053
Streptococcus suis 9401240	NZ_LR738724	2025
Streptococcus suis A7	NC_017622	1901
Streptococcus suis AH681	NZ_CP025043	2277
Streptococcus suis BM407	NC_012926	2029
Streptococcus suis CS100322	NZ_CP024050	2053
Streptococcus suis CZ130302	NZ_CP024974	2434
Streptococcus suis D12	NC_017621	2058
Streptococcus suis D9	NC_017620	2041
Streptococcus suis DN13	NZ_CP015557	2002
Streptococcus suis GD-0001	NZ_LR738720	1999
Streptococcus suis GD-0088	NZ_LR738723	2174
Streptococcus suis GZ0565	NZ_CP017142	2038
Streptococcus suis GZ1	NC_017617	1916
Streptococcus suis HA0609	NZ_CP024126	2201
Streptococcus suis HA1003	NZ_CP030125	2087
Streptococcus suis HN105	NZ_CP029398	2032
Streptococcus suis INT-01	NZ_CP041994	1999
Streptococcus suis ISU1606	NZ_CP030017	1950
Streptococcus suis ISU2414	NZ_CP030023	2133
Streptococcus suis ISU2514	NZ_CP030020	2155
Streptococcus suis ISU2614	NZ_CP031377	2102
Streptococcus suis ISU2660	NZ_CP031379	2078
Streptococcus suis ISU2714	NZ_CP030022	1930
Streptococcus suis ISU2812	NZ_CP017092	2356
Streptococcus suis JS14	NC_017618	2008
Streptococcus suis LSM102	NZ_CP016175	1986
Streptococcus suis NCTC10234	NZ_LS483418	1843
Streptococcus suis NCTC10237	NZ_LR594043	1993
Streptococcus suis NSUI002	NZ_CP011419	2180
Streptococcus suis NSUI060	NZ_CP012911	2201
Streptococcus suis P1/7	NC_012925	1881
Streptococcus suis S10	NZ_LR738721	1932
Streptococcus suis S735	NC_018526	1842
Streptococcus suis SC070731	NC_020526	2004
Streptococcus suis SC19	NZ_CP020863	1962
Streptococcus suis SC84	NC_012924	1969
Streptococcus suis SH0104	NZ_CP025419	2166
Streptococcus suis SH1510	NZ_CP030124	2076
Streptococcus suis SRD478	NZ_CP017088	1934
Streptococcus suis SS12	NC_017619	1985
Streptococcus suis SS2-1	NZ_CP018908	2014
Streptococcus suis ST1	NC_017950	1932
Streptococcus suis ST3	NC_015433	1912
Streptococcus suis T15	NC_022665	2189
Streptococcus suis TL13	NC_021213	1924
Streptococcus suis WUSS351	NZ_CP039462	2117
Streptococcus suis YB51	NC_022516	1931
Streptococcus suis ZY05719	NZ_CP007497	2014
Streptococcus thermophilus 1F8CT	NZ_CM003138	1783
Streptococcus thermophilus ACA-DC 2	NZ_LT604076	1712
Streptococcus thermophilus APC151	NZ_CP019935	1850
Streptococcus thermophilus ASCC 1275	NZ_CP006819	1844
Streptococcus thermophilus ATCC 19258	NZ_CP038020	2155
Streptococcus thermophilus B59671	NZ_CP022547	1823
Streptococcus thermophilus CNRZ1066	NC_006449	1808
Streptococcus thermophilus CS18	NZ_CP030928	1845
Streptococcus thermophilus CS5	NZ_CP028896	1842
Streptococcus thermophilus CS8	NZ_CP016439	1815
Streptococcus thermophilus CS9	NZ_CP030927	1845
Streptococcus thermophilus DGCC 7710	NZ_CP025216	1853
Streptococcus thermophilus EPS	NZ_CP025400	1821
Streptococcus thermophilus EU01	NZ_CP047191	1957
Streptococcus thermophilus GABA	NZ_CP025399	1840
Streptococcus thermophilus IDCC2201	NZ_CP035306	1810
Streptococcus thermophilus JIM 8232	NC_017581	1940
Streptococcus thermophilus KLDS 3.1003	NZ_CP016877	1905
Streptococcus thermophilus KLDS SM	NZ_CP016026	1850
Streptococcus thermophilus LMD-9	NC_008532	1858
Streptococcus thermophilus LMG 18311	NC_006448	1774
Streptococcus thermophilus M17PTZA496	NZ_CM002372	2057
Streptococcus thermophilus MN-BM-A01	NZ_CP012588	1872
Streptococcus thermophilus MN-BM-A02	NZ_CP010999	1866
Streptococcus thermophilus MN-ZLW-002	NC_017927	1874
Streptococcus thermophilus MTH17CL396	NZ_CM002371	1837
Streptococcus thermophilus N4L	NZ_LS974444	1810
Streptococcus thermophilus NCTC12958	NZ_LS483339	2120
Streptococcus thermophilus ND03	NC_017563	1863
Streptococcus thermophilus ND07	NZ_CP016394	1881
Streptococcus thermophilus PNGR-Z-K3	NZ_CP048750	1762
Streptococcus thermophilus S9	NZ_CP013939	1813
Streptococcus thermophilus SMQ-301	NZ_CP011217	1872
Streptococcus thermophilus ST106	NZ_CP031881	1917
Streptococcus thermophilus ST109	NZ_CP031545	1808
Streptococcus thermophilus ST3	NZ_CP017064	1863
Streptococcus thermophilus ST64987	NZ_CP049053	1819
Streptococcus thermophilus STH_CIRM_1035	NZ_LR822029	1822
Streptococcus thermophilus STH_CIRM_1046	NZ_LR822030	1880
Streptococcus thermophilus STH_CIRM_1047	NZ_LR822031	1802
Streptococcus thermophilus STH_CIRM_1048	NZ_LR822033	1857
Streptococcus thermophilus STH_CIRM_1049	NZ_LR822034	1857
Streptococcus thermophilus STH_CIRM_1050	NZ_LR822032	1843
Streptococcus thermophilus STH_CIRM_1051	NZ_LR822035	1842
Streptococcus thermophilus STH_CIRM_1055	NZ_LR822036	1843
Streptococcus thermophilus STH_CIRM_1116	NZ_LR822039	1814
Streptococcus thermophilus STH_CIRM_1121	NZ_LR822037	1777
Streptococcus thermophilus STH_CIRM_1122	NZ_LR822041	1802
Streptococcus thermophilus STH_CIRM_1125	NZ_LR822040	1747
Streptococcus thermophilus STH_CIRM_1358	NZ_LR822042	1788
Streptococcus thermophilus STH_CIRM_16	NZ_LR822006	1798
Streptococcus thermophilus STH_CIRM_18	NZ_LR822008	1845
Streptococcus thermophilus STH_CIRM_19	NZ_LR822009	1837
Streptococcus thermophilus STH_CIRM_2101	NZ_LR822043	1773
Streptococcus thermophilus STH_CIRM_23	NZ_LR822011	1789
Streptococcus thermophilus STH_CIRM_29	NZ_LR822010	1804
Streptococcus thermophilus STH_CIRM_30	NZ_LR822012	1780
Streptococcus thermophilus STH_CIRM_32	NZ_LR822013	1840
Streptococcus thermophilus STH_CIRM_336	NZ_LR822017	1835
Streptococcus thermophilus STH_CIRM_36	NZ_LR822014	1775
Streptococcus thermophilus STH_CIRM_368	NZ_LR822023	2042
Streptococcus thermophilus STH_CIRM_65	NZ_LR822015	1774
Streptococcus thermophilus STH_CIRM_67	NZ_LR824002	1767
Streptococcus thermophilus STH_CIRM_772	NZ_LR822019	1764
Streptococcus thermophilus STH_CIRM_956	NZ_LR822020	1993
Streptococcus thermophilus STH_CIRM_961	NZ_LR822025	2004
Streptococcus thermophilus STH_CIRM_967	NZ_LR822026	2010
Streptococcus thermophilus STH_CIRM_998	NZ_LR822027	1974
Streptococcus thermophilus TH1435	NZ_CM002369	1788
Streptococcus thermophilus TH1436	NZ_CM002370	1808
Streptococcus thermophilus TH1477	NZ_CM003135	1878
Streptococcus thermophilus TH982	NZ_CM003136	1826
Streptococcus thermophilus TH985	NZ_CM003139	1823
Streptococcus troglodytae TKU 31	NZ_AP014612	1931
Streptococcus uberis 0140J	NC_012004	1794
Streptococcus uberis NCTC3858	NZ_LS483397	1895
Streptococcus uberis NCTC4674	NZ_LS483408	1924
Streptococcus uberis NZ01	NZ_CP022435	1792
Streptococcus urinalis NCTC13766	NZ_LR134323	2179
Streptococcus vestibularis NCTC12167	NZ_LR134275	1867
Streptococcus viridans NCTC3166	NZ_LR134266	1908
