# Supplementary material for: TAGOPSIN: collating taxa-specific gene and protein functional and structural information
Source: BMC Bioinformatics. 2021 Oct 23;22:517. doi: 10.1186/s12859-021-04429-5 (PMC8541804; doi:10.1186/s12859-021-04429-5)
Supplement: Supplementary file 3 — Additional file 3. PDB dataset retrieved by TAGOPSIN for case study 3 [36]. [file 12859_2021_4429_MOESM3_ESM.csv]

pdb_id	name	method	resolution
2x57	Crystal structure of the extracellular domain of human Vasoactive intestinal polypeptide receptor 2	X-RAY DIFFRACTION	2.1
4l6r	Structure of the class B human glucagon G protein coupled receptor	X-RAY DIFFRACTION	3.3
5ee7	Crystal structure of the human glucagon receptor (GCGR) in complex with the antagonist MK-0893	X-RAY DIFFRACTION	2.5
5nx2	Crystal structure of thermostabilised full-length GLP-1R in complex with a truncated peptide agonist at 3.7 A resolution	X-RAY DIFFRACTION	3.7
5vai	Cryo-EM structure of the activated Glucagon-like peptide-1 receptor in complex with G protein	ELECTRON MICROSCOPY	4.1
5vew	Structure of the human GLP-1 receptor complex with PF-06372222	X-RAY DIFFRACTION	2.7
5xez	Structure of the Full-length glucagon class B G protein-coupled receptor	X-RAY DIFFRACTION	3.0
5yqz	Structure of the glucagon receptor in complex with a glucagon analogue	X-RAY DIFFRACTION	3.0
